# Supplementary material for: Artificial Intelligence Pipeline for Mammography-Based Breast Cancer Detection: An Integrated Systematic Review and Large-Scale Experimental Validation
Source: Medicina (Kaunas). 2025 Dec 18;61(12):2237. doi: 10.3390/medicina61122237 (PMC12734652; doi:10.3390/medicina61122237)
Supplement: Supplementary file 1 [file medicina-61-02237-s001.zip]

Archive with 1 entries (1 files):
- medicina_4023100-supplementary.pdf
